# Supplementary material for: The respective activation and silencing of striatal direct and indirect pathway neurons support behavior encoding
Source: Nat Commun. 2023 Aug 17;14:4982. doi: 10.1038/s41467-023-40677-0 (PMC10435545; doi:10.1038/s41467-023-40677-0)
Supplement: Supplementary file 4 — Source Data [file 41467_2023_40677_MOESM4_ESM.xlsx]

## Sheet: Figure 1b left
Figure 1b left
		Behaviors
Time interval		loco fast	loco straight	loco turn right	loco turn left	still turn right	still turn left	head up	rearing	grooming	still sniffing	loco sniffing	immobility
0-5 min		0.0415379	0.127695	0.107835	0.107835	0.0696747	0.0589144	0.0682091	0.0457176	0.161747	0.0917101	0.0565251	0.0625986
5-10 min		0.0217297	0.104647	0.077963	0.077963	0.0678097	0.0664263	0.108306	0.0606715	0.158004	0.1146	0.0546183	0.087262
10-15 min		0.0213641	0.106535	0.0770535	0.0770535	0.066385	0.0665783	0.100523	0.0784815	0.162944	0.104574	0.0496857	0.0888229
15-20 min		0.0173643	0.0883577	0.070247	0.070247	0.0617957	0.058193	0.110985	0.0642703	0.204124	0.096024	0.0443896	0.114002
20-25 min		0.0183445	0.0987953	0.0769577	0.0769577	0.0597627	0.0613876	0.122557	0.0736445	0.173676	0.0950385	0.0466528	0.0962256
25-30 min		0.0190721	0.0937653	0.0688155	0.0688155	0.0626968	0.0590156	0.127049	0.084454	0.16378	0.110813	0.0396992	0.102023

## Sheet: Figure 1b right
Figure 1b right
recordings from D1 mice													recordings from A2A mice
Behaviors													Behaviors
loco fast	loco straight	loco turn right	loco turn left	still turn right	still turn left	head up	rearing	grooming	still sniffing	loco sniffing	immobility		loco fast	loco straight	loco turn right	loco turn left	still turn right	still turn left	head up	rearing	grooming	still sniffing	loco sniffing	immobility
0.0388512	0.187337	0.0752138	0.103541	0.0545859	0.131785	0.103624	0.134006	0.0584542	0.0558115	0.0490792	0.00771161		0.0075045	0.0933164	0.0493301	0.0663121	0.0480536	0.0330503	0.162262	0.042564	0.285163	0.0583885	0.00677831	0.147278
0.019804	0.0784708	0.0444946	0.0867284	0.0689036	0.029576	0.153863	0.163153	0.0526041	0.171617	0.0130981	0.117687		0.0071218	0.0549007	0.0171374	0.0182235	0.0417237	0.0557229	0.0690946	0.0145599	0.346358	0.16752	0.0259086	0.181729
0.0226006	0.0990687	0.123457	0.0487593	0.140964	0.087033	0.038287	0.03452	0.097618	0.129116	0.0970864	0.0814895		0.0137994	0.0442345	0.109396	0.0779894	0.038617	0.0643954	0.125573	0.00678081	0.3065	0.021366	0.0180102	0.173338
0.0282557	0.0720678	0.0966133	0.0710156	0.0485825	0.0787791	0.110668	0.0376971	0.15275	0.154229	0.0916513	0.0576903		0.0131923	0.0640608	0.0450255	0.0401247	0.056508	0.0304705	0.180332	0.0789363	0.180258	0.0996295	0.0208582	0.190604
0.00328348	0.0600765	0.0234098	0.0433658	0.0793818	0.0571346	0.23034	0.122467	0.162751	0.100958	0.0601823	0.0566495		0.0303571	0.0610331	0.100195	0.0574927	0.0373433	0.0127937	0.222752	0.0165954	0.12077	0.119814	0.0385406	0.182313
0.0209963	0.129925	0.124128	0.114462	0.113416	0.0754936	0.0542434	0.0674971	0.0841798	0.0728373	0.128934	0.0138875		0.00309314	0.10447	0.0945644	0.10429	0.0441667	0.0240742	0.0603461	0.052554	0.322345	0.0814844	0.0553275	0.0532853
0.0391544	0.163161	0.0719988	0.0932531	0.0579815	0.135691	0.134942	0.13283	0.0548325	0.0539451	0.048257	0.0139542		0.0242526	0.167827	0.0744608	0.0404259	0.0643403	0.0602193	0.0886676	0.0997057	0.183638	0.0504684	0.0385173	0.107477
0.0416628	0.140953	0.100332	0.128477	0.0765325	0.046841	0.0891816	0.0676746	0.0680603	0.125302	0.0583945	0.0565891		0.00675522	0.0261082	0.0632872	0.074681	0.0235639	0.0423757	0.0949721	0.0458904	0.196293	0.230391	0.0245691	0.171114
0.0319171	0.0631238	0.0839425	0.0490529	0.0635877	0.0832133	0.175521	0.0923651	0.123089	0.09271	0.0416226	0.0998554		0.0213551	0.0637056	0.0887386	0.072305	0.0162161	0.00899415	0.0744861	0.00294424	0.237752	0.157874	0.0522382	0.203391
0.0358639	0.0883278	0.0654851	0.0818804	0.0587784	0.0717652	0.117711	0.0508508	0.219607	0.0899069	0.0140878	0.105735		0.00488769	0.169062	0.137547	0.16379	0.0401129	0.0215494	0.0650619	0.107387	0.119899	0.0618997	0.084286	0.0245177
0.0316415	0.154694	0.112114	0.0868299	0.120251	0.106222	0.0763884	0.0708221	0.0773299	0.0843529	0.059638	0.0197166		0.0476868	0.131354	0.0866567	0.048741	0.10174	0.0980215	0.0347038	0.0443706	0.16564	0.109513	0.122191	0.00938312
0.0242709	0.159164	0.113961	0.0754744	0.0769956	0.0998108	0.028834	0.0397522	0.143722	0.142976	0.0462911	0.0487471		0.0477729	0.092519	0.0564239	0.0890987	0.0953446	0.056106	0.144866	0.1099	0.205073	0.0687637	0.0129815	0.0211517
0.0630003	0.17267	0.0791555	0.11269	0.0546317	0.119588	0.0956181	0.122388	0.0631118	0.06378	0.0452969	0.00806942		0.0192322	0.129096	0.0503089	0.0346177	0.0585207	0.040721	0.0322693	0.0686253	0.326906	0.0650306	0.013384	0.161289
0.0343145	0.107671	0.0568985	0.0912331	0.0533706	0.0329603	0.0598831	0.0594793	0.0787487	0.215352	0.0479439	0.162145		0.00581088	0.108516	0.0567729	0.0950009	0.0590802	0.0401722	0.207879	0.0589535	0.164481	0.105656	0.0105705	0.0871069
0.0363698	0.0863625	0.0687697	0.0297424	0.130043	0.0703711	0.116609	0.0490576	0.140354	0.163498	0.0452562	0.0635668		0.0366072	0.133035	0.0789134	0.0568462	0.0760135	0.0827416	0.102677	0.0230783	0.0861283	0.175621	0.0394408	0.108898
0.0259353	0.0725362	0.0769698	0.0524163	0.0435043	0.0730363	0.18369	0.0606715	0.155009	0.101799	0.0456101	0.108822		0.0162571	0.044083	0.0973518	0.0889728	0.0439301	0.0604936	0.0519674	0.000640087	0.348742	0.0581961	0.0257206	0.163646
0.0503391	0.11088	0.069969	0.0974182	0.0498635	0.0676446	0.10087	0.0628292	0.219765	0.0863868	0.0370767	0.0469586		0.00254247	0.0413037	0.0254985	0.0312134	0.0510775	0.0635251	0.0420525	0.0026321	0.273178	0.0844788	0.0322455	0.350253
0.0485984	0.180985	0.0894168	0.0781486	0.127019	0.120138	0.0837745	0.0777904	0.0678316	0.0555417	0.0425672	0.0281883		0.0122509	0.0404204	0.105172	0.123983	0.0251237	0.0456076	0.17517	0.11948	0.0761634	0.208569	0.030307	0.0377521
0.0188555	0.0835635	0.101596	0.133741	0.118667	0.0762019	0.0572174	0.0658873	0.102367	0.0722957	0.137885	0.0317224		0.0290472	0.0534359	0.0575346	0.0567947	0.0295287	0.0201955	0.247709	0.0235746	0.134944	0.116547	0.0299286	0.20076
0.0230277	0.0797782	0.0383454	0.0212775	0.0539634	0.05723	0.0784627	0.0362987	0.298224	0.0953569	0.00776857	0.210266		0.00331325	0.137407	0.110309	0.131184	0.0470388	0.03163	0.0706843	0.0695719	0.217718	0.0628097	0.0858282	0.0325059
0.0609014	0.154873	0.119861	0.150804	0.0448059	0.0917241	0.0607843	0.0768303	0.0797975	0.0848017	0.0639243	0.0108933		0.0555984	0.167971	0.0777384	0.0442218	0.10135	0.100836	0.0456311	0.0431601	0.149272	0.10464	0.0911845	0.018397
0.0312643	0.103996	0.08373	0.0359047	0.14445	0.0859449	0.107066	0.0625722	0.087137	0.128782	0.0658404	0.0633124		0.0562495	0.0879666	0.056235	0.085566	0.0853029	0.0591392	0.0901127	0.0946934	0.232425	0.108093	0.0191039	0.0251128
0.0510443	0.115476	0.0723742	0.0964415	0.066461	0.0661632	0.116139	0.076661	0.198331	0.054461	0.0260003	0.060448		0.00628038	0.107852	0.0675933	0.0863995	0.0542662	0.0313969	0.183639	0.0483071	0.201992	0.0794233	0.0222118	0.110639
0.0232238	0.1266	0.0683949	0.0545196	0.109705	0.108161	0.0951016	0.122235	0.155035	0.0492797	0.0422147	0.0455291		0.0486418	0.148986	0.0991694	0.0889116	0.0778969	0.0879053	0.113907	0.0295474	0.0971386	0.119132	0.0390485	0.0497154
0.0321594	0.132536	0.136172	0.127862	0.1205	0.0907513	0.0597519	0.0842468	0.080138	0.0338829	0.091113	0.0108868		0.0417549	0.079219	0.158253	0.135917	0.0270656	0.0575905	0.106301	0.00119375	0.229671	0.0456284	0.0233164	0.0940885
0.0561663	0.207164	0.131727	0.0531204	0.110115	0.142973	0.0520289	0.0596038	0.0752471	0.0810325	0.018159	0.0126627		0.0455438	0.0960034	0.0786234	0.0820277	0.0486507	0.0332719	0.215931	0.108549	0.0786919	0.119368	0.0252651	0.0680742
0.0936886	0.162107	0.0950557	0.130767	0.0525063	0.0746443	0.0495171	0.094778	0.110482	0.0708911	0.0592658	0.00629699		0.0137054	0.026779	0.0954581	0.139445	0.0209353	0.0381625	0.167903	0.123359	0.118001	0.157484	0.0351068	0.0636598
0.0315404	0.100252	0.0655546	0.115529	0.0748917	0.0422325	0.0600344	0.0484975	0.184809	0.119894	0.0385923	0.118171		0.0526225	0.0910912	0.104266	0.105083	0.0426226	0.0227033	0.251014	0.0214408	0.0503223	0.145029	0.0436144	0.0701914
0.0133335	0.0496505	0.0423186	0.0241193	0.134298	0.0723875	0.040199	0.0266056	0.280122	0.197413	0.0329167	0.0866367		0.0565178	0.110746	0.0478852	0.0281228	0.0752548	0.0536451	0.0833937	0.149643	0.269511	0.0429416	0.0242281	0.0581119
0.0241425	0.0409974	0.0424611	0.0225725	0.034654	0.0459555	0.110647	0.0635285	0.317543	0.0684513	0.0176398	0.211408		0.0540466	0.078368	0.0560418	0.0830199	0.078356	0.0473619	0.0938347	0.081108	0.284923	0.10411	0.0193822	0.0194482
0.0506565	0.0931042	0.0532135	0.0737126	0.0621654	0.0718908	0.232688	0.144446	0.116522	0.0499891	0.0189937	0.0326177		0.0119715	0.164261	0.0828597	0.114243	0.0734011	0.0248004	0.227247	0.0641464	0.112219	0.0604082	0.00820503	0.0562378
0.0282137	0.13139	0.0621129	0.0623631	0.117943	0.10252	0.105381	0.0833179	0.149389	0.0679769	0.0368311	0.0525616		0.0769579	0.159808	0.152953	0.145693	0.0895672	0.0818602	0.11547	0.0298885	0.0361852	0.0684792	0.0304016	0.0127356
0.0171405	0.151152	0.107276	0.0883843	0.124315	0.0765906	0.0913822	0.140511	0.0424913	0.0651846	0.0837332	0.0118394		0.104397	0.128023	0.201657	0.230695	0.0143098	0.0374248	0.112617	0.00216507	0.112268	0.0202656	0.0184119	0.0177659
													0.0313471	0.086158	0.0896426	0.0796241	0.0677682	0.0261637	0.257965	0.146814	0.0337312	0.101711	0.029122	0.0499535
													0.0111483	0.0278254	0.135632	0.134713	0.0359583	0.063038	0.0647778	0.0520602	0.228371	0.15903	0.0204298	0.0670171
													0.0355951	0.0604649	0.0800497	0.0712842	0.0476751	0.0238318	0.344507	0.0444062	0.103306	0.108891	0.0321017	0.0478875
													0.00621127	0.144792	0.110357	0.148099	0.0547634	0.0276316	0.0616168	0.1134	0.218938	0.0448047	0.0581261	0.0112599
													0.0843054	0.151424	0.0619023	0.0561232	0.089667	0.0479453	0.0591292	0.178602	0.205946	0.017682	0.0140965	0.0331766
													0.0506239	0.0472675	0.031445	0.0567642	0.0740054	0.0479154	0.0985009	0.0764565	0.296379	0.088355	0.00826131	0.124026
													0.0423009	0.157508	0.0722369	0.0388133	0.0669934	0.0636108	0.0502066	0.213034	0.227482	0.0127554	0.0196194	0.0354392

## Sheet: Figure 1f
Figure 1f
Number of cells			Deconvolved frequency
dSPNs	iSPNs		dSPNs	iSPNs
184	206		0.324497	0.289027
258	93		0.274757	0.265975
90	147		0.295949	0.26823
58	198		0.270714	0.223393
161	194		0.222985	0.19439
455	214		0.337782	0.211037
200	259		0.305794	0.226997
227	372		0.248806	0.184998
52	195		0.24572	0.21744
194	195		0.265747	0.235625
118	484		0.388708	0.292679
152	156		0.347813	0.182965
223	158		0.341937	0.179493
215	155		0.24552	0.346455
158	151		0.332616	0.302546
36	145		0.251121	0.254334
161	126		0.270532	0.249928
80	303		0.355834	0.199083
451	181		0.274454	0.209767
132	164		0.253173	0.225589
213	436		0.268783	0.325255
169	150		0.265996	0.220192
148	201		0.23073	0.265714
108	140		0.318837	0.288685
351	198		0.318789	0.214036
121	95		0.34045	0.222515
168	347		0.305054	0.214993
292	257		0.241964	0.209981
111	495		0.192628	0.20602
31	167		0.162691	0.152401
135	118		0.215351	0.25375
117	194		0.279378	0.330538
344	144		0.269745	0.293424
	185			0.251016
	291			0.203112
	206			0.212083
	222			0.221709
	372			0.247198
	118			0.149564
	216			0.212202

## Sheet: Figure 1g
Figure 1g
loco fast			loco straight			loco turn right			loco turn left			still turn right			still turn left			head up			rearing			grooming			still sniffing			loco sniffing			immobility
dSPNs	iSPNs		dSPNs	iSPNs		dSPNs	iSPNs		dSPNs	iSPNs		dSPNs	iSPNs		dSPNs	iSPNs		dSPNs	iSPNs		dSPNs	iSPNs		dSPNs	iSPNs		dSPNs	iSPNs		dSPNs	iSPNs		dSPNs	iSPNs
0.297072	0.324699		0.329088	0.317684		0.407042	0.377848		0.342958	0.296864		0.388481	0.405124		0.31342	0.298046		0.234519	0.240702		0.256151	0.203876		0.339739	0.284712		0.330916	0.278334		0.447679	0.304936		0.238472	0.266409
0.395032	0.626515		0.420993	0.477073		0.44208	0.57608		0.385791	0.39873		0.350246	0.288054		0.324947	0.309791		0.214859	0.233397		0.237616	0.335121		0.225068	0.234119		0.119322	0.220956		0.385769	0.364199		0.0625382	0.206077
0.477663	0.256229		0.423751	0.255065		0.469063	0.272805		0.348339	0.277403		0.433026	0.279955		0.265004	0.282599		0.164875	0.303968		0.219769	0.355992		0.167	0.254189		0.126438	0.273309		0.285702	0.278899		0.0619803	0.240615
0.438501	0.214091		0.383006	0.182123		0.410882	0.216221		0.294918	0.209472		0.363321	0.295371		0.252768	0.242486		0.171792	0.200891		0.182783	0.203513		0.190353	0.267371		0.222903	0.195349		0.313024	0.175084		0.0904746	0.234709
0.274993	0.310281		0.48353	0.276693		0.540128	0.252881		0.397372	0.220072		0.312155	0.220423		0.327627	0.148122		0.134134	0.164668		0.0887175	0.144517		0.224953	0.170923		0.237167	0.185635		0.441477	0.219773		0.071465	0.165535
0.344595	0.525736		0.274393	0.274953		0.366541	0.255102		0.292206	0.245035		0.422128	0.233767		0.453255	0.20063		0.429336	0.165452		0.41789	0.190433		0.369318	0.188009		0.257657	0.169096		0.303926	0.247875		0.195573	0.151154
0.30916	0.222691		0.333665	0.363085		0.443511	0.332087		0.309083	0.307609		0.380685	0.241977		0.299021	0.230813		0.18037	0.130835		0.283831	0.19305		0.349561	0.136415		0.241326	0.165274		0.406054	0.246904		0.0909091	0.094306
0.339547	0.46058		0.307838	0.22791		0.361533	0.224592		0.324447	0.239887		0.274398	0.184018		0.233351	0.222421		0.197995	0.167651		0.288707	0.178921		0.206117	0.183175		0.101526	0.159616		0.285275	0.207709		0.0581378	0.14408
0.408766	0.231743		0.337256	0.400822		0.364004	0.298176		0.37231	0.330951		0.272275	0.22797		0.315981	0.246742		0.185703	0.190369		0.200547	0.199648		0.175219	0.154431		0.174404	0.159241		0.294697	0.240077		0.102325	0.116773
0.493125	0.464897		0.422291	0.234834		0.49474	0.252675		0.353249	0.227011		0.377805	0.239143		0.252518	0.25441		0.220874	0.236777		0.266485	0.24714		0.165737	0.230882		0.152924	0.18588		0.277644	0.245244		0.0886129	0.179711
0.529012	0.253187		0.501885	0.372796		0.576298	0.368392		0.432496	0.411028		0.412036	0.347008		0.33241	0.36192		0.210234	0.169996		0.318404	0.151971		0.236805	0.128396		0.293177	0.17623		0.44852	0.400515		0.180175	0.0903127
0.297312	0.551413		0.527123	0.233252		0.408953	0.240497		0.465142	0.249024		0.321343	0.211786		0.354589	0.219345		0.343834	0.0835204		0.338557	0.191072		0.148832	0.109553		0.308625	0.151652		0.379645	0.326438		0.130776	0.0570738
0.402317	0.439922		0.345651	0.393136		0.478492	0.3462		0.312761	0.309599		0.379698	0.19963		0.343759	0.205073		0.307813	0.16478		0.319763	0.179651		0.299232	0.0945768		0.257126	0.0981907		0.460005	0.314427		0.142588	0.0660173
0.624545	0.490914		0.372388	0.399839		0.418961	0.454488		0.381953	0.3369		0.34936	0.490415		0.323235	0.336993		0.23141	0.28075		0.277081	0.266502		0.319642	0.337874		0.122057	0.347729		0.302621	0.469396		0.0781138	0.282564
0.401111	0.259123		0.557253	0.418304		0.564487	0.402257		0.575755	0.387521		0.415713	0.315224		0.335264	0.278776		0.209001	0.274142		0.237501	0.342955		0.164813	0.240655		0.140912	0.230767		0.375772	0.300571		0.10905	0.172098
0.410242	0.23151		0.340265	0.280135		0.454682	0.315892		0.335947	0.2833		0.371641	0.237145		0.367512	0.252235		0.188324	0.375564		0.233969	0.163854		0.164994	0.232442		0.188215	0.219112		0.317753	0.250696		0.104981	0.221276
0.499368	0.302522		0.388249	0.246203		0.496305	0.454849		0.306145	0.304783		0.353985	0.367527		0.216567	0.261454		0.241498	0.229119		0.260415	0.15565		0.167746	0.283192		0.158885	0.206167		0.303715	0.219635		0.119607	0.193963
0.204217	0.357843		0.449507	0.214431		0.525035	0.229863		0.387561	0.231953		0.371558	0.22693		0.293936	0.232554		0.200102	0.162063		0.271816	0.229239		0.245827	0.227002		0.247877	0.179127		0.381262	0.204836		0.136571	0.202969
0.590668	0.297385		0.247967	0.325947		0.289239	0.286154		0.263132	0.273922		0.373381	0.229469		0.374789	0.201		0.305597	0.164988		0.381484	0.260339		0.199557	0.169204		0.189633	0.183908		0.235179	0.259221		0.123016	0.153677
0.22927	0.283553		0.596096	0.241393		0.473181	0.234791		0.546045	0.238468		0.298902	0.215752		0.305578	0.248571		0.239864	0.223532		0.312087	0.216543		0.170501	0.211962		0.198948	0.20933		0.389999	0.225647		0.135107	0.191115
0.490654	0.428678		0.252666	0.350848		0.358765	0.340912		0.265724	0.395379		0.337308	0.350076		0.247671	0.423731		0.208958	0.187135		0.333485	0.206459		0.259393	0.211984		0.188964	0.250885		0.346678	0.396326		0.0578471	0.0719745
0.299439	0.216596		0.448742	0.306787		0.411124	0.275394		0.445552	0.25116		0.346268	0.230609		0.231083	0.247925		0.188854	0.144782		0.221447	0.239138		0.126233	0.157088		0.102031	0.178512		0.271046	0.210526		0.0803591	0.0794074
0.574725	0.209728		0.282108	0.319934		0.419659	0.363398		0.25055	0.272525		0.325159	0.316455		0.209596	0.294771		0.195621	0.208818		0.247133	0.203724		0.153114	0.266393		0.174782	0.265192		0.218933	0.292415		0.0924482	0.210081
0.286426	0.242051		0.485918	0.382506		0.53076	0.376354		0.417835	0.310637		0.38086	0.268732		0.27021	0.234977		0.174361	0.254401		0.21571	0.176868		0.203284	0.160901		0.226337	0.200886		0.431563	0.322088		0.104132	0.129647
0.450035	0.306491		0.253988	0.224356		0.305261	0.235408		0.279225	0.219539		0.390559	0.20986		0.356167	0.210827		0.352381	0.24428		0.37436	0.162991		0.329207	0.196027		0.257253	0.17078		0.305212	0.227273		0.256199	0.16221
0.244145	0.317144		0.426193	0.189606		0.353418	0.324117		0.363686	0.215615		0.293962	0.248789		0.316003	0.265695		0.33074	0.210419		0.304395	0.16553		0.221889	0.280067		0.269998	0.166389		0.316014	0.17925		0.0546647	0.202346
0.310953	0.280831		0.267313	0.263389		0.426609	0.242288		0.302643	0.247503		0.415415	0.254347		0.310493	0.234297		0.234091	0.185234		0.341593	0.151929		0.27413	0.231155		0.238408	0.188738		0.384477	0.24432		0.101764	0.166359
0.405797	0.303219		0.307204	0.300284		0.363771	0.278489		0.324703	0.238923		0.268463	0.207059		0.239783	0.163054		0.206007	0.163823		0.30477	0.201491		0.236356	0.180336		0.126753	0.184787		0.2714	0.230982		0.052578	0.144557
0.426353	0.434228		0.365591	0.289401		0.41277	0.278371		0.302982	0.293747		0.340539	0.233878		0.246319	0.262049		0.199498	0.180199		0.241616	0.254959		0.117469	0.122872		0.075848	0.151948		0.234667	0.394137		0.0729626	0.074573
0.298037	0.257357		0.332356	0.270523		0.388013	0.252136		0.305034	0.236626		0.302736	0.169802		0.305884	0.18477		0.176241	0.0802528		0.255866	0.243991		0.109732	0.0908363		0.122801	0.0884636		0.248296	0.157626		0.118129	0.0362911
0.45094	0.25293		0.280139	0.29867		0.348606	0.331383		0.242811	0.260482		0.241137	0.306717		0.193174	0.254105		0.165126	0.200635		0.196204	0.190834		0.173145	0.251136		0.139416	0.259949		0.280598	0.321788		0.10345	0.205371
0.229743	0.212853		0.393395	0.381812		0.466151	0.403698		0.308569	0.333329		0.337346	0.316228		0.228311	0.254495		0.143858	0.302375		0.220605	0.155429		0.197408	0.185013		0.16875	0.244893		0.310141	0.293593		0.243858	0.212903
	0.284912		0.236456	0.281458		0.23276	0.322385		0.253338	0.271454		0.317756	0.279605		0.316957	0.278299		0.267384	0.353722		0.324618	0.199766		0.265043	0.257416		0.220943	0.297403		0.225617	0.307646			0.239415
	0.242743			0.263825			0.329751			0.235521			0.332108			0.255382			0.237247			0.263453			0.236305			0.220112			0.179357			0.186431
	0.273183			0.237511			0.237679			0.238679			0.203958			0.23324			0.136624			0.231404			0.186728			0.165263			0.222771			0.153818
	0.294686			0.272777			0.268096			0.266113			0.210404			0.186071			0.182655			0.163873			0.192017			0.192179			0.242073			0.16326
	0.456349			0.240517			0.239961			0.242029			0.227858			0.214292			0.221433						0.202859			0.171444			0.245725			0.163645
				0.280307			0.312164			0.356247			0.270422			0.341357			0.276841						0.11833			0.216301			0.430876			0.0773831
				0.334974			0.213619			0.212153			0.17523			0.16719			0.0801666						0.0963216			0.108407			0.213515			0.042905
				0.371884			0.395351			0.361101			0.244293			0.226615			0.15213						0.0888235			0.17183			0.325423			0.0734355

## Sheet: Figure 2b
Figure 2b
loco fast			loco straight			loco turn right			loco turn left			still turn right			still turn left			head up			rearing			grooming			still sniffing			loco sniffing			immobility
dSPNs	iSPNs		dSPNs	iSPNs		dSPNs	iSPNs		dSPNs	iSPNs		dSPNs	iSPNs		dSPNs	iSPNs		dSPNs	iSPNs		dSPNs	iSPNs		dSPNs	iSPNs		dSPNs	iSPNs		dSPNs	iSPNs		dSPNs	iSPNs
-0.498703	-0.832191		-0.293558	-0.436694		-0.40702	-0.538721		-0.43661	-0.513066		-0.451556	-0.560126		-0.434467	-0.635418		-0.447279	-0.423884		-0.366052	-0.570874		-0.640946	-0.382011		-0.564489	-0.530203		-0.435912	-0.724581		-0.860077	-0.518001
-0.610791	-0.948538		-0.38429	-0.459474		-0.452662	-0.52362		-0.386479	-0.725783		-0.420671	-0.593733		-0.618755	-0.57346		-0.461089	-0.606145		-0.457403	-0.728574		-0.6434	-0.382486		-0.558909	-0.475148		-0.423987	-0.857871		-0.872319	-0.428617
-0.46839	-0.75164		-0.36067	-0.698115		-0.365632	-0.790049		-0.543824	-0.613114		-0.427611	-0.75983		-0.621603	-0.503321		-0.687135	-0.49296		-0.74087	-0.793611		-0.660538	-0.407321		-0.559727	-0.840926		-0.435405	-0.977202		-0.737872	-0.604969
-0.987216	-0.609071		-0.370009	-0.82569		-0.40067	-0.503359		-0.492638	-0.723782		-0.417553	-0.742206		-0.465991	-0.778518		-0.484372	-0.585157		-0.751294	-1.0593		-0.581935	-0.41064		-0.455084	-0.58472		-0.437615	-0.814403		-0.782765	-0.491245
-0.656373	-0.638544		-0.411173	-0.595198		-0.48022	-0.550277		-0.579549	-0.741313		-0.441526	-0.611185		-0.481265	-1.14278		-0.381591	-0.455215		-0.500412	-0.808969		-0.389222	-0.611879		-0.419943	-0.622498		-0.517548	-0.766543		-0.94954	-0.596095
-0.550379	-0.726175		-0.554649	-0.511035		-0.365922	-0.629237		-0.53855	-0.753731		-0.561301	-0.651784		-0.662522	-0.920768		-0.58508	-0.72181		-0.637621	-0.615544		-0.76265	-0.493699		-0.743193	-0.593345		-0.537778	-0.688726		-0.576987	-0.801915
-0.683496	-0.597378		-0.337877	-0.414604		-0.527926	-0.645216		-0.466722	-0.753152		-0.495023	-0.643036		-0.377324	-0.639458		-0.403059	-0.735904		-0.381492	-0.74847		-0.501334	-0.585833		-0.607475	-0.789078		-0.597994	-0.886225		-0.513758	-0.732668
-0.573544	-0.875839		-0.453902	-0.765656		-0.442735	-0.533128		-0.461183	-0.530454		-0.604706	-0.882882		-0.628843	-0.671728		-0.563199	-0.599138		-0.522186	-0.510927		-0.635613	-0.436671		-0.595891	-0.421467		-0.471926	-0.572769		-0.900009	-0.56436
-0.602848	-0.912389		-0.693094	-0.471977		-0.454859	-0.403391		-0.547387	-0.536844		-0.550547	-0.817733		-0.508763	-1.00556		-0.490191	-0.852904		-0.710709	-0.702156		-0.570715	-0.438318		-0.550071	-0.546219		-0.479047	-0.525645		-0.809482	-0.558025
-0.845804	-0.493381		-0.374083	-0.381058		-0.421235	-0.466277		-0.417153	-0.363594		-0.454772	-0.661254		-0.495435	-0.817105		-0.459104	-0.647178		-0.509444	-0.611777		-0.391181	-0.456441		-0.58106	-0.555922		-0.62428	-0.412166		-0.618401	-0.577622
-0.592894	-0.546128		-0.335583	-0.413471		-0.560352	-0.615313		-0.50465	-0.571385		-0.395532	-0.465549		-0.439804	-0.501768		-0.470721	-0.733074		-0.507614	-0.736699		-0.578604	-0.610656		-0.445323	-0.586561		-0.415851	-0.926323		-0.576767	-1.10936
-0.645507	-0.712557		-0.451394	-0.518334		-0.353383	-0.777254		-0.629524	-0.461115		-0.690646	-0.535553		-0.530483	-0.603173		-0.424581	-0.596733		-0.828762	-0.499051		-0.39642	-0.638664		-0.566487	-0.643114		-0.62334	-0.763825		-0.610049	-1.0165
-0.396915	-0.548136		-0.286297	-0.554318		-0.496698	-0.436189		-0.414681	-0.864843		-0.503237	-0.686321		-0.37659	-0.702507		-0.562139	-0.86142		-0.38946	-0.686131		-0.587407	-0.485003		-0.49754	-0.85754		-0.482775	-0.659022		-0.834951	-0.737493
-0.697628	-0.769826		-0.500429	-0.40506		-0.37391	-0.443271		-0.498299	-0.371525		-0.607781	-0.407539		-0.70383	-0.48681		-0.542535	-0.38087		-0.512922	-0.554045		-0.602626	-0.380954		-0.5594	-0.395449		-0.602315	-0.858761		-0.80681	-0.423851
-0.523111	-0.833695		-0.35542	-0.342595		-0.644395	-0.527576		-0.53371	-0.486725		-0.364565	-0.493494		-0.485306	-0.386667		-0.505221	-0.468972		-0.642147	-0.586052		-0.508654	-0.396838		-0.53571	-0.352357		-0.55287	-0.675205		-0.475449	-0.490813
-0.589967	-0.829609		-0.49714	-0.706454		-0.365238	-0.61631		-0.612936	-0.502423		-0.557598	-0.636793		-0.370487	-0.57499		-0.436852	-0.616211		-0.632169	-0.710953		-0.382284	-0.329389		-0.534868	-0.68337		-0.513051	-0.842745		-0.687045	-0.456006
-0.595112	-0.624696		-0.339707	-0.747986		-0.340457	-0.453437		-0.406375	-0.697081		-0.484816	-0.586374		-0.452787	-0.556353		-0.484885	-0.637682		-0.41059	-0.516681		-0.563792	-0.398121		-0.606012	-0.615268		-0.466738	-0.702374		-0.680921	-0.438404
-0.566711	-0.678257		-0.459788	-0.641977		-0.495423	-0.505783		-0.447333	-0.458938		-0.388426	-0.835224		-0.466654	-0.738717		-0.599111	-0.427079		-0.472299	-0.443002		-0.621132	-0.504992		-0.664524	-0.408562		-0.447269	-0.523888		-0.860629	-0.805084
-0.517197	-0.587323		-0.560442	-0.439089		-0.695363	-0.471		-0.49277	-0.508474		-0.454561	-0.782717		-0.477137	-0.844603		-0.730772	-0.418597		-0.519736	-0.613332		-0.540552	-0.56089		-0.610386	-0.535913		-0.518185	-0.49465		-0.979086	-0.598037
-0.527444	-0.452391		-0.46697	-0.43111		-0.34577	-0.471618		-0.617598	-0.413871		-0.556308	-0.650805		-0.534429	-0.780908		-0.513219	-0.54487		-0.510119	-0.545357		-0.542156	-0.335569		-0.852904	-0.663164		-0.73759	-0.907775		-1.05873	-0.848673
-0.467559	-0.730332		-0.375277	-0.375825		-0.441404	-0.542282		-0.369935	-0.615221		-0.455981	-0.484654		-0.448523	-0.505812		-0.460727	-0.63461		-0.346684	-0.619595		-0.621192	-0.612419		-0.610209	-0.469722		-0.498111	-0.880471		-0.79673	-0.974176
-0.86829	-0.854788		-0.348472	-0.504133		-0.354109	-0.463949		-0.6081	-0.558598		-0.387947	-0.504579		-0.479771	-0.631454		-0.459666	-0.68563		-0.705609	-0.979423		-0.367619	-0.539928		-0.524705	-0.578291		-0.471665	-0.620423		-0.784271	-1.09018
-0.47887	-1.06066		-0.382922	-0.502022		-0.389905	-0.499832		-0.464971	-0.499416		-0.408103	-0.547278		-0.58604	-0.64668		-0.509107	-0.408136		-0.453434	-0.632573		-0.630034	-0.364861		-0.666849	-0.492024		-0.83133	-0.888134		-0.749493	-0.494228
-0.464273	-0.583442		-0.34625	-0.383273		-0.381149	-0.498011		-0.512192	-0.488439		-0.426437	-0.495729		-0.495923	-0.516154		-0.43048	-0.542683		-0.506257	-0.655928		-0.547872	-0.754976		-0.672096	-0.537657		-0.429114	-0.875005		-0.829612	-0.870821
-0.638812	-0.57658		-0.458363	-0.551562		-0.354903	-0.47131		-0.444744	-0.487645		-0.361065	-0.857709		-0.413965	-0.671763		-0.630379	-0.557576		-0.394869	-0.618606		-0.571521	-0.491672		-0.654876	-0.762863		-0.632709	-0.742268		-0.697214	-0.896373
-0.499512	-0.625533		-0.31236	-0.579511		-0.424053	-0.465957		-0.515103	-0.412482		-0.377757	-0.588298		-0.375778	-0.680314		-0.609714	-0.39173		-0.475009	-0.703087		-0.534317	-0.628692		-0.545584	-0.527415		-0.633329	-0.683386			-0.898536
-0.482138	-0.587308		-0.429889	-0.708387		-0.457326	-0.475328		-0.426776	-0.384013		-0.452776	-0.881273		-0.566864	-0.796481		-0.581101	-0.495004		-0.369746	-0.537501		-0.458769	-0.461668		-0.456692	-0.555766		-0.555592	-0.904436			-0.976691
-0.557067			-0.45827	-0.456144		-0.512899	-0.660344		-0.446324	-0.494717		-0.507331	-0.735713		-0.596934	-0.957225		-0.6449	-0.423949		-0.564675	-0.747779		-0.396728	-0.859887		-0.540237	-0.428577		-0.629511	-0.91979			-0.596448
-0.917439			-0.404609	-0.567424		-0.500209	-0.477989		-0.533171	-0.812064		-0.327749	-0.536658		-0.526181	-0.695368		-0.461995	-0.615088		-0.647113	-0.908288		-0.336552	-0.580519		-0.377831	-0.867967		-0.534682	-0.730329			-0.890426
			-0.426935	-0.483202		-0.412399	-0.517596		-0.778799	-0.490095		-0.584146	-0.552526		-0.601056	-0.636677		-0.441289	-0.547673		-0.530938	-0.539282		-0.455752	-0.599746		-0.685232	-0.625397			-1.02385			-1.1903
			-0.463621	-0.419042		-0.425522	-0.333609		-0.457845	-0.470106		-0.421983	-0.526255		-0.556473	-0.728414		-0.365106	-0.399475		-0.422458	-0.482404		-0.559653	-0.582848		-0.718813	-0.513833			-1.12952			-0.573411
			-0.378348	-0.396686		-0.466409	-0.661986		-0.499633	-0.403587		-0.430247	-0.519615		-0.383668	-0.553636		-0.443329	-0.37116		-0.513128	-0.438629		-0.615211	-0.77753		-0.585254	-0.540468			-0.847382			-1.05136
			-0.419688	-0.734925			-0.589587		-0.512776	-0.63412		-0.387898	-1.08887		-0.441897	-0.847811			-0.545243		-0.355333	-0.473679			-0.850587		-0.577448	-1.06458			-0.710988			-1.03099
				-0.70591			-0.411531			-0.633644			-0.587407			-0.842146			-0.501952						-0.823488			-0.771307			-0.635453			-0.96643
				-0.707626			-0.522114			-0.447168			-0.76424			-0.589043			-0.711225						-0.432544			-0.472388			-0.827695			-0.697766
				-0.521611			-0.562207			-0.582657			-0.677246			-0.874509			-0.396358						-0.561028			-0.582206						-0.844317
				-0.412242			-0.54541			-0.404157			-0.759746			-0.855125			-0.61753						-0.421344			-0.826982						-0.958663
				-0.401403			-0.804966			-0.550932			-0.458828			-0.64544			-0.483152						-0.628281			-0.866865						-0.787537
				-0.677868			-0.564997			-0.667585			-0.598658			-0.722484			-0.757142						-0.551023			-0.718532						-0.900178
				-0.435377						-0.609865			-0.611212			-0.661796			-0.740939						-0.546284

## Sheet: Figure 2c
Figure 2c
loco fast			loco straight			loco turn right			loco turn left			still turn right			still turn left			head up			rearing			grooming			still sniffing			loco sniffing			immobility
dSPNs	iSPNs		dSPNs	iSPNs		dSPNs	iSPNs		dSPNs	iSPNs		dSPNs	iSPNs		dSPNs	iSPNs		dSPNs	iSPNs		dSPNs	iSPNs		dSPNs	iSPNs		dSPNs	iSPNs		dSPNs	iSPNs		dSPNs	iSPNs
0.109222	0.106859		0.119885	0.116754		0.134898	0.129232		0.124678	0.112868		0.129485	0.133836		0.119456	0.113011		0.102509	0.103331		0.103716	0.0923505		0.122637	0.112237		0.119862	0.110926		0.142531	0.129587		0.0456225	0.108365
0.123073	0.0870365		0.131801	0.146812		0.137437	0.104851		0.128781	0.133079		0.121713	0.113277		0.115234	0.117534		0.0941589	0.10221		0.0990305	0.119806		0.0945531	0.103611		0.0689046	0.100982		0.116845	0.102543		0.0481753	0.0971333
0.132682	0.106465		0.140985	0.0996559		0.149812	0.0836648		0.126637	0.106005		0.143163	0.105239		0.111959	0.106242		0.0854274	0.108503		0.097517	0.0817463		0.0852084	0.101398		0.0759346	0.102623		0.120251	0.0656388		0.0561033	0.0983329
0.0931467	0.131728		0.127665	0.0743848		0.137331	0.10094		0.116255	0.0809657		0.12831	0.0985562		0.106734	0.0888816		0.0864208	0.082639		0.0882975	0.0599318		0.0912816	0.0957561		0.101157	0.0805178		0.14545	0.0938597		0.0550112	0.0890068
0.114115	0.137389		0.151692	0.104577		0.125464	0.105623		0.137672	0.0943135		0.122283	0.0920564		0.125441	0.0678429		0.0790982	0.0819695		0.0635873	0.0869953		0.10342	0.0840133		0.106629	0.0890001		0.114022	0.1035		0.0404192	0.0830824
0.107916	0.0952006		0.105713	0.106793		0.140572	0.119586		0.111249	0.103562		0.135347	0.100093		0.140817	0.0884525		0.134293	0.0824013		0.131257	0.0877437		0.1241	0.0908839		0.101505	0.0832337		0.134484	0.102582		0.0639685	0.0733244
0.120656	0.145912		0.119831	0.126781		0.123179	0.0963108		0.116901	0.11264		0.128445	0.101152		0.114805	0.100202		0.0889189	0.0713075		0.109274	0.0843671		0.120532	0.0752745		0.101349	0.0816806		0.109211	0.0901349		0.0608269	0.0608813
0.136239	0.0918335		0.11247	0.0923879		0.129036	0.11071		0.116413	0.0994815		0.106354	0.0840536		0.0959184	0.0956818		0.0899063	0.0832694		0.10526	0.102959		0.0915782	0.0879683		0.0628032	0.0822708		0.116623	0.0974695		0.0846376	0.0776332
0.148982	0.085931		0.122568	0.125752		0.152114	0.106034		0.1307	0.116056		0.110229	0.0920903		0.11875	0.0881054		0.0914222	0.0853904		0.0950593	0.0761043		0.0875267	0.0793274		0.0874956	0.0808155		0.144612	0.104394		0.0527381	0.0681157
0.142545	0.103405		0.140487	0.101211		0.164877	0.124353		0.128015	0.100987		0.132503	0.101229		0.108974	0.100572		0.100026	0.101179		0.108259	0.0823933		0.0877946	0.0996362		0.0830433	0.0857895		0.127667	0.12893		0.066237	0.0753394
0.110168	0.117699		0.1537	0.125544		0.13308	0.0960888		0.141498	0.130778		0.138256	0.119284		0.12338	0.122436		0.0959436	0.0829453		0.116808	0.0818968		0.102366	0.0721021		0.116283	0.085054		0.141756	0.106441		0.0641201	0.0474494
0.121065	0.104615		0.150571	0.0938801		0.146167	0.119912		0.139963	0.0977404		0.11811	0.0902118		0.124868	0.0916129		0.117151	0.0541966		0.117417	0.104313		0.111015	0.0656761		0.116121	0.074058		0.111942	0.139232		0.0686419	0.0325677
0.167602	0.138876		0.123566	0.129168		0.130855	0.13956		0.118426	0.113179		0.127708	0.0868773		0.124659	0.0924288		0.0970356	0.0757061		0.116679	0.115639		0.11553	0.0588317		0.103503	0.0614641		0.132415	0.117169		0.0745318	0.0467494
0.120321	0.0869308		0.121019	0.129858		0.164203	0.136551		0.12776	0.120322		0.120312	0.143626		0.114539	0.118033		0.0968336	0.109897		0.104772	0.0824558		0.0862658	0.120474		0.0684324	0.122807		0.115686	0.0986655		0.0654822	0.108311
0.13649	0.0888042		0.161519	0.137648		0.143131	0.112679		0.162768	0.132233		0.139861	0.119893		0.12506	0.111973		0.0914836	0.10881		0.102163	0.0684084		0.0850752	0.102439		0.0796155	0.102046		0.117806	0.0860844		0.0741811	0.0860695
0.148468	0.0927175		0.121269	0.103669		0.153036	0.128381		0.121537	0.106525		0.128711	0.0967777		0.12916	0.100293		0.104077	0.116798		0.100327	0.0995529		0.0886588	0.0970722		0.0907973	0.0926244		0.131136	0.0896185		0.0553992	0.0928175
0.14675	0.108504		0.134629	0.0920656		0.157373	0.0985507		0.118954	0.107482		0.12874	0.118487		0.0996311	0.0997289		0.0947455	0.0919228		0.104853	0.0989111		0.103597	0.104149		0.0850464	0.0864552		0.0967288	0.101016		0.0600715	0.0871124
0.0954814	0.113081		0.144459	0.0923682		0.107475	0.103865		0.132276	0.0986168		0.13071	0.0950007		0.115952	0.0970018		0.11041	0.0823075		0.107929	0.0884145		0.0884808	0.097315		0.105635	0.087373		0.123149	0.100377		0.0626637	0.0904272
0.146609	0.0971513		0.0973225	0.10972		0.135347	0.103114		0.100523	0.103522		0.12235	0.0933671		0.122827	0.0836406		0.101043	0.0818425		0.121149	0.0916024		0.0863621	0.0819716		0.0860248	0.0861976		0.110753	0.119738		0.0965232	0.0774211
0.11574	0.137268		0.149852	0.103566		0.125677	0.114334		0.141376	0.104035		0.110069	0.0988015		0.112248	0.102447		0.0938083	0.0995864		0.11142	0.0909		0.104683	0.0981541		0.0920902	0.0951546		0.0977194	0.086834		0.0326866	0.0858087
0.156457	0.0889417		0.105127	0.117328		0.13869	0.104167		0.107754	0.121012		0.11526	0.113824		0.103945	0.124622		0.09209	0.0853548		0.114622	0.0858514		0.0732894	0.0896186		0.0887994	0.0949449		0.135685	0.10872		0.060905	0.0439381
0.108318	0.087276		0.144249	0.108481		0.140143	0.125315		0.14197	0.0998316		0.126903	0.0948235		0.101743	0.0995014		0.094533	0.0712142		0.0982916	0.0752647		0.0833149	0.0780919		0.0659015	0.0852181		0.115373	0.120362		0.0443478	0.0431107
0.136186	0.08029		0.115031	0.117386		0.152853	0.132348		0.106005	0.108777		0.124036	0.117904		0.0985618	0.111984		0.0844959	0.0950053		0.103162	0.0824778		0.0930872	0.10684		0.0884313	0.107465		0.115567	0.0877489		0.0544632	0.0955722
0.101596	0.100387		0.144622	0.131977		0.115069	0.0944827		0.132174	0.11942		0.128043	0.110118		0.106464	0.103345		0.12497	0.103843		0.091451	0.0712415		0.120355	0.082007		0.0976557	0.0951109		0.129005	0.0825751		0.0672669	0.0713559
0.107432	0.10793		0.103583	0.0911623		0.12438	0.110498		0.10891	0.0912928		0.132163	0.0863759		0.125859	0.0882393		0.118944	0.092083		0.127757	0.0935671		0.096798	0.0855364		0.105548	0.0778952		0.105727	0.0983301		0.0632446	0.0753458
0.119488	0.0974618		0.134991	0.0859259		0.137996	0.100994		0.125323	0.0937134		0.113762	0.0988865		0.118281	0.101093		0.100103	0.0928679		0.11143	0.0999723		0.10795	0.104721		0.108039	0.0806857		0.100512	0.0971828			0.0858122
0.11287	0.139153		0.107986	0.0996623		0.123518	0.109811		0.114647	0.101827		0.132558	0.0992389		0.116087	0.0982977		0.0902655	0.0885444		0.11543	0.0870742		0.0973632	0.0989886		0.0995496	0.0896316		0.109169	0.123117			0.0820291
0.135994			0.110679	0.111127		0.13534	0.1071		0.117795	0.101098		0.1051	0.0918081		0.0987251	0.0780715		0.09139	0.0826084		0.106584	0.0880139		0.0711579	0.0831023		0.0697303	0.0884689		0.115675	0.0728374			0.0743263
0.0913715			0.124166	0.108987		0.132648	0.096087		0.110818	0.107194		0.123909	0.0978366		0.10475	0.103188		0.0885907	0.0858459		0.0974435	0.0740051		0.0683734	0.0702781		0.0559326	0.076785		0.0971914	0.112318			0.0496766
			0.119606	0.0993543		0.126411	0.121667		0.11016	0.0949665		0.114657	0.0783984		0.115712	0.0833049		0.0852326	0.050575		0.103783	0.0926887		0.0887173	0.0564974		0.0713439	0.0575068			0.0934287			0.0230316
			0.111937	0.11691		0.14422	0.13291		0.104755	0.108819		0.104403	0.115866		0.0940205	0.10382		0.0770795	0.0954043		0.0927973	0.106651		0.0911462	0.10584		0.0777205	0.108227			0.0706776			0.0938749
			0.131149	0.12938		0.0996091	0.0999528		0.116108	0.121874		0.121513	0.117397		0.0976757	0.106335		0.107921	0.111604		0.0935868	0.0856989		0.106269	0.0863094		0.0830269	0.103286			0.0951105			0.088211
			0.0998659	0.0941133			0.103696		0.103555	0.0923841		0.1173	0.0864319		0.117336	0.0898615			0.100293		0.117904	0.0833204			0.0879786		0.0973547	0.0918174			0.0970822			0.0721902
				0.0904502			0.102681			0.0883504			0.102732			0.0886517			0.0874418						0.0861065			0.083746			0.104694			0.0746906
				0.0995917			0.104496			0.102856			0.0927158			0.100797			0.0744307						0.0907802			0.0855226			0.130286			0.0806435
				0.102856			0.104609			0.103386			0.092269			0.078439			0.0865476						0.0864258			0.089468						0.0768026
				0.103808			0.113698			0.10515			0.100836			0.0946088			0.0990317						0.095674			0.0854699						0.0500921
				0.10968			0.0849064			0.121958			0.106761			0.119402			0.108619						0.0674838			0.0872615						0.0332778
				0.106612			0.132063			0.0891528			0.0798252			0.0778873			0.0511443						0.0582329			0.0628198						0.0488313
				0.129331						0.124992			0.101455			0.0994612			0.0758358						0.0582994

## Sheet: Figure 3c-e
Figure 3c-e
Example dSPN
pairwise neuronal activation similarity														pairwise behavioral similarity
	loco fast	loco straight	loco turn right	loco turn left	still turn right	still turn left	head up	rearing	grooming	still sniffing	loco sniffing	immobility			loco fast	loco straight	loco turn right	loco turn left	still turn right	still turn left	head up	rearing	grooming	still sniffing	loco sniffing	immobility
loco fast	0	-0.301108	-0.547559	-0.369178	-0.71331	-0.612936	-0.795864	-0.838855	-0.669573	-0.748228	-0.730146	-0.859264		loco fast	0	-1.74819	-3.24607	-3.02679	-4.28869	-3.86931	-4.02889	-4.25321	-3.66588	-4.01722	-1.74288	-4.28663
loco straight	-0.301108	0	-0.458688	-0.284784	-0.609062	-0.509242	-0.680918	-0.747933	-0.555569	-0.617262	-0.620065	-0.767156		loco straight	-1.74819	0	-2.19059	-2.07997	-3.54132	-3.33048	-3.38693	-4.30964	-2.94271	-3.09954	-1.79341	-3.57318
loco turn right	-0.547559	-0.458688	0	-0.568596	-0.409274	-0.58727	-0.662108	-0.740428	-0.485603	-0.603162	-0.660203	-0.764395		loco turn right	-3.24607	-2.19059	0	-1.37101	-1.88357	-2.89129	-4.02227	-4.34517	-3.43132	-3.67033	-2.93072	-4.04145
loco turn left	-0.369178	-0.284784	-0.568596	0	-0.65783	-0.47057	-0.683111	-0.722378	-0.606252	-0.647382	-0.639876	-0.793078		loco turn left	-3.02679	-2.07997	-1.37101	0	-2.75093	-2.13279	-4.18728	-4.08493	-3.74284	-3.86277	-2.81673	-4.10056
still turn right	-0.71331	-0.609062	-0.409274	-0.65783	0	-0.483923	-0.449496	-0.537552	-0.444706	-0.467967	-0.687893	-0.60789		still turn right	-4.28869	-3.54132	-1.88357	-2.75093	0	-1.81305	-2.68183	-3.26202	-2.73731	-2.7585	-3.64101	-3.05991
still turn left	-0.612936	-0.509242	-0.58727	-0.47057	-0.483923	0	-0.431065	-0.472684	-0.414238	-0.424688	-0.636155	-0.556481		still turn left	-3.86931	-3.33048	-2.89129	-2.13279	-1.81305	0	-2.82239	-2.93535	-2.55144	-3.18116	-3.12568	-3.03385
head up	-0.795864	-0.680918	-0.662108	-0.683111	-0.449496	-0.431065	0	-0.315924	-0.503367	-0.420313	-0.713339	-0.472864		head up	-4.02889	-3.38693	-4.02227	-4.18728	-2.68183	-2.82239	0	-1.96363	-1.91725	-2.06184	-3.58783	-2.32452
rearing	-0.838855	-0.747933	-0.740428	-0.722378	-0.537552	-0.472684	-0.315924	0	-0.630715	-0.587276	-0.76287	-0.624665		rearing	-4.25321	-4.30964	-4.34517	-4.08493	-3.26202	-2.93535	-1.96363	0	-3.39171	-3.53378	-3.86957	-3.69175
grooming	-0.669573	-0.555569	-0.485603	-0.606252	-0.444706	-0.414238	-0.503367	-0.630715	0	-0.347711	-0.637845	-0.437086		grooming	-3.66588	-2.94271	-3.43132	-3.74284	-2.73731	-2.55144	-1.91725	-3.39171	0	-1.75289	-3.06763	-1.67418
still sniffing	-0.748228	-0.617262	-0.603162	-0.647382	-0.467967	-0.424688	-0.420313	-0.587276	-0.347711	0	-0.680674	-0.357195		still sniffing	-4.01722	-3.09954	-3.67033	-3.86277	-2.7585	-3.18116	-2.06184	-3.53378	-1.75289	0	-3.59805	-1.4616
loco sniffing	-0.730146	-0.620065	-0.660203	-0.639876	-0.687893	-0.636155	-0.713339	-0.76287	-0.637845	-0.680674	0	-0.781628		loco sniffing	-1.74288	-1.79341	-2.93072	-2.81673	-3.64101	-3.12568	-3.58783	-3.86957	-3.06763	-3.59805	0	-4.04788
immobility	-0.859264	-0.767156	-0.764395	-0.793078	-0.60789	-0.556481	-0.472864	-0.624665	-0.437086	-0.357195	-0.781628	0		immobility	-4.28663	-3.57318	-4.04145	-4.10056	-3.05991	-3.03385	-2.32452	-3.69175	-1.67418	-1.4616	-4.04788	0
Example iSPN
pairwise neuronal activation similarity														pairwise behavioral similarity
	loco fast	loco straight	loco turn right	loco turn left	still turn right	still turn left	head up	rearing	grooming	still sniffing	loco sniffing	immobility			loco fast	loco straight	loco turn right	loco turn left	still turn right	still turn left	head up	rearing	grooming	still sniffing	loco sniffing	immobility
loco fast	0	-0.508748	-0.664431	-0.641837	-0.773791	-0.807839	-0.778468	-0.771325	-0.790296	-0.763767	-0.763496	-0.890182		loco fast	0	-1.07721	-3.81848	-3.72519	-4.12443	-4.1752	-4.11765	-4.38995	-4.0182	-3.76902	-2.08388	-3.96859
loco straight	-0.508748	0	-0.473415	-0.464935	-0.639178	-0.650812	-0.594236	-0.601299	-0.659808	-0.600997	-0.628605	-0.764858		loco straight	-1.07721	0	-3.05994	-3.00047	-3.54666	-3.57228	-3.66071	-3.95439	-3.9426	-3.27762	-1.6845	-3.77642
loco turn right	-0.664431	-0.473415	0	-0.364845	-0.482112	-0.533319	-0.440239	-0.446264	-0.550795	-0.423895	-0.563746	-0.627491		loco turn right	-3.81848	-3.05994	0	-1.30806	-1.69924	-3.00793	-2.97577	-3.73461	-4.15092	-2.75892	-2.6192	-3.34303
loco turn left	-0.641837	-0.464935	-0.364845	0	-0.542445	-0.510619	-0.466652	-0.479641	-0.56317	-0.461041	-0.534954	-0.656784		loco turn left	-3.72519	-3.00047	-1.30806	0	-2.31239	-2.23887	-2.84464	-3.70507	-3.9763	-2.56875	-2.44887	-3.40829
still turn right	-0.773791	-0.639178	-0.482112	-0.542445	0	-0.59134	-0.560307	-0.560988	-0.58349	-0.527128	-0.601965	-0.67381		still turn right	-4.12443	-3.54666	-1.69924	-2.31239	0	-2.02984	-2.41903	-2.85207	-3.5371	-2.60671	-2.59625	-2.76965
still turn left	-0.807839	-0.650812	-0.533319	-0.510619	-0.59134	0	-0.50706	-0.518549	-0.49154	-0.494218	-0.634547	-0.616707		still turn left	-4.1752	-3.57228	-3.00793	-2.23887	-2.02984	0	-2.65377	-2.6213	-3.0616	-2.84333	-3.02099	-2.93781
head up	-0.778468	-0.594236	-0.440239	-0.466652	-0.560307	-0.50706	0	-0.307156	-0.521818	-0.314397	-0.572918	-0.573798		head up	-4.11765	-3.66071	-2.97577	-2.84464	-2.41903	-2.65377	0	-1.61134	-2.51731	-0.947536	-2.79813	-1.90203
rearing	-0.771325	-0.601299	-0.446264	-0.479641	-0.560988	-0.518549	-0.307156	0	-0.518624	-0.368683	-0.620018	-0.567941		rearing	-4.38995	-3.95439	-3.73461	-3.70507	-2.85207	-2.6213	-1.61134	0	-2.03347	-2.13471	-3.26741	-2.85367
grooming	-0.790296	-0.659808	-0.550795	-0.56317	-0.58349	-0.49154	-0.521818	-0.518624	0	-0.483974	-0.650828	-0.561617		grooming	-4.0182	-3.9426	-4.15092	-3.9763	-3.5371	-3.0616	-2.51731	-2.03347	0	-2.66559	-3.43581	-2.61033
still sniffing	-0.763767	-0.600997	-0.423895	-0.461041	-0.527128	-0.494218	-0.314397	-0.368683	-0.483974	0	-0.554397	-0.453673		still sniffing	-3.76902	-3.27762	-2.75892	-2.56875	-2.60671	-2.84333	-0.947536	-2.13471	-2.66559	0	-2.39598	-1.68781
loco sniffing	-0.763496	-0.628605	-0.563746	-0.534954	-0.601965	-0.634547	-0.572918	-0.620018	-0.650828	-0.554397	0	-0.724682		loco sniffing	-2.08388	-1.6845	-2.6192	-2.44887	-2.59625	-3.02099	-2.79813	-3.26741	-3.43581	-2.39598	0	-2.90361
immobility	-0.890182	-0.764858	-0.627491	-0.656784	-0.67381	-0.616707	-0.573798	-0.567941	-0.561617	-0.453673	-0.724682	0		immobility	-3.96859	-3.77642	-3.34303	-3.40829	-2.76965	-2.93781	-1.90203	-2.85367	-2.61033	-1.68781	-2.90361	0

## Sheet: Figure 3f
Figure 3f
correlation coefficient
dSPNs	iSPNs
0.734808	0.490408
0.718526	0.516042
0.728212	0.628348
0.823734	0.394259
0.614195	0.718777
0.789709	0.833754
0.748252	0.730049
0.814591	0.624883
0.738816	0.778937
0.717483	0.759452
0.669847	0.758658
0.769878	0.590693
0.747835	0.443023
0.766162	0.581028
0.696023	0.28162
0.683958	0.281996
0.66421	0.697693
0.729423	0.580211
0.739276	0.654733
0.839557	0.710844
0.727795	0.704874
0.694353	0.713099
0.820395	0.806659
0.755934	0.61432
0.702244	0.731844
0.741864	0.692424
0.742741	0.735602
0.690043	0.67785
	0.757729
	0.707421
	0.595282
	0.534704
	0.625217
	0.525018
	0.693769
	0.691473
	0.662332
	0.787079
	0.645966
	0.536833

## Sheet: Figure 4b
Figure 4b
prediction accuracy
dSPNs	iSPNs		dSPNs shuffle	iSPNs shuffle
0.435834	0.393837		0.0901801	0.093549
0.574453	0.326449		0.0849468	0.0565369
0.326569	0.348822		0.0790026	0.0785329
0.21975	0.360956		0.0891794	0.0918722
0.295309	0.422734		0.104575	0.0773031
0.856204	0.388577		0.137667	0.0836545
0.461324	0.512476		0.091833	0.079552
0.513441	0.566287		0.0839408	0.106571
0.262724	0.476456		0.101924	0.103761
0.459999	0.39022		0.0893068	0.0919894
0.327731	0.699835		0.108097	0.0913969
0.519967	0.289715		0.0743908	0.074001
0.483562	0.474093		0.104657	0.050696
0.600056	0.312514		0.103088	0.0858522
0.383062	0.359235		0.110048	0.0840505
0.39213	0.339351		0.120004	0.0801411
0.250221	0.409958		0.0824005	0.0737414
0.707742	0.503111		0.129017	0.102317
0.484718	0.426276		0.0524294	0.124
0.443299	0.342837		0.0961688	0.0893847
0.376793	0.618888		0.078335	0.0953356
0.380258	0.3327		0.110558	0.0764875
0.347836	0.381503		0.0840778	0.0867882
0.576491	0.330378		0.121029	0.0922663
0.303316	0.403806		0.0843303	0.0839081
0.408293	0.254235		0.104453	0.0738943
0.570513	0.574157		0.0815788	0.10309
0.33126	0.477084		0.0542365	0.0914558
0.309128	0.662546		0.0900084	0.0869173
0.320966	0.324677		0.0987184	0.0685062
0.551876	0.260767		0.106479	0.0721088
	0.381021			0.0923387
	0.300433			0.0867343
	0.337304			0.0887964
	0.482424			0.101765
	0.395096			0.0931225
	0.420014			0.0969027
	0.61916			0.0822235
	0.371597			0.104476
	0.443811			0.091313

## Sheet: Figure 4c
Figure 4c
prediction error
dSPNs	iSPNs		dSPNs shuffle	iSPNs shuffle
1.0171	1.75713		2.67691	2.81855
1.77164	1.80515		2.74763	3.16956
2.21043	1.7934		2.90341	2.72802
1.80889	1.813		2.81674	2.73184
0.363647	1.52194		2.47685	2.75734
1.24388	1.62391		2.71374	2.69673
1.97188	1.29339		2.69081	2.89642
1.37077	1.05582		2.78986	2.42469
1.73354	1.32223		2.55487	2.59337
1.43921	1.70631		3.19836	2.68941
0.98362	0.80449		2.63552	2.67164
1.52001	2.03583		2.61658	2.93122
1.62165	1.41868		2.54787	3.02828
1.96217	1.97344		2.65568	2.75941
0.783475	1.68168		2.60027	2.80017
1.44717	1.8388		3.41133	2.79736
1.63401	1.62139		2.8202	2.9176
1.66168	1.23649		2.61641	2.50723
1.69379	1.53973		2.78577	2.65104
1.137	1.75859		2.59409	2.42382
1.97808	0.964855		2.78676	2.49988
1.08363	1.90814		2.74901	2.80638
1.68714	1.86504		2.9472	2.91997
1.93558	1.92744		2.71401	2.78704
1.68153	1.75943		2.58693	2.92547
1.17901	2.09773		2.48861	2.73235
	1.14141			2.57179
	1.35177			2.62553
	0.852222			2.53666
	1.88758			2.89198
	2.19427			2.90573
	1.74527			2.80319
	2.24465			3.00152
	1.9221			2.76594
	1.25555			2.38873
	1.56044			2.56137
	1.58775			2.62417
	1.02769			2.71464
	1.78305			2.77765
	1.54347			2.68646

[truncated: 66 more sheets: Figure 4d, Figure 5b, Figure 5c, Figure 5d, Figure 6a, Figure 6b, Figure 6c, Figure 7a, Figure 7b, Figure 7c, Figure 8a, Figure 8b, Supplementary Fig. 2h, Supplementary Fig. 2i, Supplementary Fig. 2j, Supplementary Fig. 2k, Supplementary Fig. 3a, Supplementary Fig. 3b, Supplementary Fig. 3c, Supplementary Fig. 4f …]
